# Supplementary material for: High-resolution ex vivo NMR spectroscopy of human Z α1-antitrypsin
Source: Nat Commun. 2020 Dec 11;11:6371. doi: 10.1038/s41467-020-20147-7 (PMC7732992; doi:10.1038/s41467-020-20147-7)
Supplement: Supplementary file 4 — Source data [file 41467_2020_20147_MOESM4_ESM.xlsx]

## Sheet: Figure 6b
Figure 6b
	log10 [M AAT]	anisotropy (r)
	1.69897	0.434142	0.428692	0.402536
	1.39794	0.420472	0.40281	0.419131
	1.09691	0.402988	0.415327	0.402737
	0.79588	0.376459	0.386439	0.364808
	0.49485	0.345205	0.360197	0.312039
	0.19382	0.304742	0.289006	0.264785
	-0.10721	0.253851	0.255418	0.234899
	-0.40824	0.235058	0.224504	0.211582
	-0.70927	0.210296	0.241311	0.199938
	-1.0103	0.212395	0.19823	0.190255
	-1.31133	0.195986	0.211221	0.184861
	fluorophore only	0.191313	0.188427	0.193086
	log10 [Z AAT]	anisotropy (r)
	0	0.4241	0.420189	0.423678	0.428718	0.41668	0.419928
	-0.30103	0.419484	0.430082	0.418901	0.419654	0.40029	0.410688
	-0.60206	0.409159	0.380451	0.416333	0.425299	0.417494	0.401577
	-0.90309	0.423319	0.40892	0.418835	0.413493	0.389552	0.388916
	-1.20412	0.404065	0.380629	0.388404	0.386712	0.359133	0.341753
	-1.50515	0.325376	0.335434	0.337759	0.328477	0.29528	0.297471
	-1.80618	0.281077	0.275931	0.28359	0.273304	0.254682	0.261367
	-2.10721	0.246755	0.242981	0.225013	0.248308	0.227081	0.222975
	-2.40824	0.214785	0.224215	0.222148	0.218194	0.213084	0.212971
	-2.70927	0.212931	0.203556	0.207269	0.216243	0.192289	0.198068
	-3.0103	0.198477	0.208162	0.202433	0.204808	0.195887	0.190193
	fluorophore only	0.197034	0.183163	0.188495	0.192821	0.196144	0.190867
	log10 [S AAT]	anisotropy (r)
	1.69897	0.430266	0.398955
	1.39794	0.418454	0.402279
	1.09691	0.4086	0.385159
	0.79588	0.403724	0.344425
	0.49485	0.347081	0.302107
	0.19382	0.291004	0.25029
	-0.10721	0.245512	0.213581
	-0.40824	0.218075	0.188821
	-0.70927	0.216926	0.175909
	-1.0103	0.193257	0.181162
	-1.31133	0.196212	0.169963
	fluorophore only	0.195514	0.175642

## Sheet: Figure 7c
Figure 7c
		Methyl Resonance	δMbound–δMfree	δZfree–δMfree		Methyl Resonance	δMbound–δMfree	δZbound–δMfree		Methyl Resonance	δMbound–δMfree	δSfree–δMfree
		I26CD1	-0.0383	-0.02		I26CD1	-0.0383	-0.0363		I26CD1	-0.0383	0.0057
		I26CG2	0.0325	-0.0115		I26CG2	0.0325	0.0178		I26CG2	0.0325	0.018
		I92CD1	0.0325	-0.0115		I92CD1	0.0325	0.037		I92CD1	0.0325	0.0175
		I92CG2	-0.0345	-0.0042		I92CG2	-0.0345	-0.0362		I92CG2	-0.0345	0.0015
		I157CD1	0.0078	0.0063		I157CD1	0.0078	0		I157CD1	0.0078	-0.0065
		I157CG2	-0.0115	-0.0195		I157CG2	-0.0115	-0.0175		I157CG2	-0.0115	-0.005
		I50CD1	0.0615	0.0142		I50CD1	0.0615	0.0602		I229CD1	0.1943	-0.0025
		I50CG2	0.0012	-0.001		I50CG2	0.0012	0.0018		I229CG2	-0.1113	-0.003
		I229CD1	0.1943	0.0045		I229CD1	0.1943	0.1955		I293CD1	0.0665	0.0232
		I229CG2	-0.1113	-0.032		I229CG2	-0.1113	-0.108		I293CG2	0.0583	-0.074
		I293CD1	0.0665	-0.0105		I293CD1	0.0665	0.0777		I169CD1	0	-0.012
		I169CD1	0	-0.0587		I293CG2	0.0583	0.1535		I169CG2	0.0065	-0.0135
		I169CG2	0.0065	0.005		I169CD1	0	-0.0727		I87CD1	-0.017	-0.0125
		I87CD1	-0.017	-0.0045		I169CG2	0.0065	-0.0008		I87CG2	-0.0172	0.0068
		I87CG2	-0.0172	-0.013		I87CD1	-0.017	-0.0235		I76CD1	-0.0057	0.0017
		I76CD1	-0.0057	-0.0107		I87CG2	-0.0172	-0.0225		I76CG2	0.0228	-0.0035
		I76CG2	0.0228	0.0125		I76CD1	-0.0057	-0.0065		I251CD1	0.1433	-0.0082
		I271CD1	0.0135	-0.0067		I76CG2	0.0228	0.0245		I251CG2	0.1025	-0.0105
		I271CG2	0.008	-0.002		I271CD1	0.0135	0.0175		V364CG2	-0.067	-0.0105
		I251CD1	0.1433	0.0402		I271CG2	0.008	0.0093		V364CG1	0.1277	-0.0235
		I251CG2	0.1025	0.0457		I251CD1	0.1433	0.1545		V134CG1	-0.0232	-0.0008
		V364CG2	-0.067	-0.0225		I251CG2	0.1025	0.1245		V134CG2	0.0877	-0.026
		V364CG1	0.1277	0.056		V364CG2	-0.067	-0.0817		V170CG1	-0.0077	-0.002
		V134CG1	-0.0232	-0.0035		V364CG1	0.1277	0.145		V170CG2	0.0783	-0.0152
		V134CG2	0.0877	0.025		V134CG1	-0.0232	-0.0215		V239CG1	0.0285	-0.0215
		V170CG1	-0.0077	-0.0047		V134CG2	0.0877	0.085		V239CG2	-0.0085	-0.028
		V170CG2	0.0783	0.069		V170CG1	-0.0077	-0.0065		V185CG1	-0.0002	-0.0122
		V239CG1	0.0285	0.0008		V170CG2	0.0783	0.076		V185CG2	0.0382	-0.0063
		V239CG2	-0.0085	0.0115		V239CG1	0.0285	0.033		L30CD2	-0.1562	-0.049
		L41CD1	0.1445	0.0468		V239CG2	-0.0085	-0.0018		V55CG1	-0.0715	0.0362
		L41CD2	-0.0228	0.013		L41CD1	0.1445	0.1385		V55CG2	0.0225	0.0008
		V185CG1	-0.0002	-0.0777		L41CD2	-0.0228	-0.0228		M220CE	0.1465	-0.0078
		V185CG2	0.0382	0.0412		V185CG1	-0.0002	-0.0082		M63CE	-0.0185	0
		L30CD2	-0.1562	-0.0938		V185CG2	0.0382	0.0372		L254CD1	0.0053	0.0293
		V55CG1	-0.0715	-0.0017		L30CD2	-0.1562	-0.1705		L254CD2	0.0585	0.0107
		V55CG2	0.0225	-0.0103		V55CG1	-0.0715	0.0098		L240CD2	0.1227	0.015
		M220CE	0.1465	0.051		V55CG2	0.0225	0.0198		L286CD1	0.187	-0.019
		M63CE	-0.0185	0.0095		M220CE	0.1465	0.1325		L286CD2	-0.197	0.003
		L254CD1	0.0053	0.0385		M63CE	-0.0185	-0.019		L288CD1	0.604	-0.001
		L254CD2	0.0585	0.0122		L254CD1	0.0053	0.0053		L288CD2	-0.4023	0
		L240CD2	0.1227	0.0705		L254CD2	0.0585	0.0555		I26HD1	-0.031	-0.015
		L267CD1	-0.0228	0.003		L240CD2	0.1227	0.1258		I26HG2	0.047	0.015
		L267CD2	-0.0367	-0.0457		L267CD1	-0.0228	-0.027		I92HD1	0.053	0.018
		L37CD1	-0.053	-0.024		L267CD2	-0.0367	-0.0265		I92HG2	0.08	0.038
		L37CD2	-0.0265	0.0432		L37CD1	-0.053	-0.0397		I157HD1	0.006	0.005
		L286CD1	0.187	0.0507		L37CD2	-0.0265	-0.031		I157HG2	0	0
		L288CD1	0.604	0.117		L286CD1	0.187	0.191		I229HD1	0.114	0.007
		I26HD1	-0.031	-0.037		L286CD2	-0.197	-0.2065		I229HG2	0.013	0.007
		I26HG2	0.047	0.014		L288CD1	0.604	0.5907		I293HD1	-0.265	-0.003
		I92HD1	0.053	0.008		I26HD1	-0.031	-0.069		I293HG2	-0.076	-0.031
		I92HG2	0.08	0.017		I26HG2	0.047	0.051		I169HD1	0	0.006
		I157HD1	0.006	0.018		I92HD1	0.053	0.057		I169HG2	-0.016	-0.001
		I157HG2	0	-0.022		I92HG2	0.08	0.079		I87HD1	0.052	0.01
		I50HD1	-0.063	0.007		I157HD1	0.006	0.008		I87HG2	0.064	0.012
		I50HG2	0.001	0		I157HG2	0	-0.012		I76HD1	0.003	0.023
		I229HD1	0.114	0.026		I50HD1	-0.063	-0.064		I76HG2	-0.002	0
		I229HG2	0.013	0.007		I50HG2	0.001	0		I251HD1	0.053	-0.006
		I293HD1	-0.265	-0.082		I229HD1	0.114	0.111		I251HG2	-0.044	-0.066
		I169HD1	0	-0.021		I229HG2	0.013	0.006		V364HG2	-0.188	-0.013
		I169HG2	-0.016	-0.002		I293HD1	-0.265	-0.24		V364HG1	-0.076	-0.018
		I87HD1	0.052	0.004		I293HG2	-0.076	0.027		V134HG1	-0.006	0
		I87HG2	0.064	0.015		I169HD1	0	-0.086		V134HG2	-0.025	0.004
		I76HD1	0.003	0.005		I169HG2	-0.016	-0.012		V170HG1	0.007	0.001
		I76HG2	-0.002	-0.002		I87HD1	0.052	0.046		V170HG2	-0.002	0.003
		I271HD1	0.014	-0.003		I87HG2	0.064	0.063		V239HG1	-0.064	-0.025
		I271HG2	0.048	-0.001		I76HD1	0.003	0.001		V239HG2	0.001	0.012
		I251HD1	0.053	0.015		I76HG2	-0.002	-0.004		V185HG1	0.029	-0.023
		I251HG2	-0.044	-0.013		I271HD1	0.014	0.012		V185HG2	-0.038	0.009
		V364HG2	-0.188	-0.044		I271HG2	0.048	0.041		L30HD2	0.016	-0.005
		V364HG1	-0.076	-0.009		I251HD1	0.053	0.044		V55HG1	0.04	0.016
		V134HG1	-0.006	-0.002		I251HG2	-0.044	-0.051		V55HG2	0.034	-0.002
		V134HG2	-0.025	0.003		V364HG2	-0.188	-0.209		M220HE	0.034	0.011
		V170HG1	0.007	0.019		V364HG1	-0.076	-0.055		M63HE	-0.015	-0.001
		V170HG2	-0.002	0.009		V134HG1	-0.006	-0.012		L254HD1	0.019	0.034
		V239HG1	-0.064	-0.002		V134HG2	-0.025	-0.045		L254HD2	-0.057	0.042
		V239HG2	0.001	-0.007		V170HG1	0.007	0.008		L240HD2	0.068	0.017
		L41HD1	0.181	0.034		V170HG2	-0.002	-0.001		L286HD1	-0.097	0.007
		L41HD2	0.15	0.028		V239HG1	-0.064	-0.06		L286HD2	0.211	0.003
		V185HG1	0.029	-0.012		V239HG2	0.001	-0.007		L288HD1	0.333	0
		V185HG2	-0.038	-0.041		L41HD1	0.181	0.171		L288HD2	0.322	-0.012
		L30HD2	0.016	0.006		L41HD2	0.15	0.147
		V55HG1	0.04	0.012		V185HG1	0.029	0.024
		V55HG2	0.034	0.003		V185HG2	-0.038	-0.04
		M220HE	0.034	-0.005		L30HD2	0.016	0.016
		M63HE	-0.015	-0.017		V55HG1	0.04	0.067
		L254HD1	0.019	0.013		V55HG2	0.034	0.034
		L254HD2	-0.057	-0.017		M220HE	0.034	0.034
		L240HD2	0.068	0.035		M63HE	-0.015	-0.017
		L267HD1	-0.017	-0.036		L254HD1	0.019	0.019
		L267HD2	-0.044	-0.051		L254HD2	-0.057	-0.064
		L37HD1	0.017	0.035		L240HD2	0.068	0.054
		L37HD2	-0.053	0.013		L267HD1	-0.017	-0.015
		L286HD1	-0.097	-0.111		L267HD2	-0.044	-0.041
		L288HD1	0.333	0.124		L37HD1	0.017	0.01
						L37HD2	-0.053	-0.049
						L286HD1	-0.097	-0.135
						L286HD2	0.211	0.209
						L288HD1	0.333	0.342
		* 13C chemical shift differences have been scaled by 0.25 as noted in legend

## Sheet: Figure 7f
Figure 7f
	Variant	Intermediate population	SE
	M	0.0027	0.0005
	S	0.002	0.0008
	Z	0.2695	0.024

## Sheet: Fig S3a-g
Figure S3a-g
	a (upper);												a (lower):
	b (upper):												b (lower):
	c (upper):												c (lower):
	d (upper):												d (lower):
	e:
	f:
	g:

## Sheet: Fig S3h-k
Figure S3h-k
	M AAT (single donor)
	Time (hours)	Diffusion (10^-10 m-2 s-1)	SE
	0	1.13	0.00981
	1.5	1.16	0.00968
	7.21667	1.15	0.00967
	12.35	1.15	0.00998
	17.4833	1.15	0.0102
	22.6167	1.15	0.0102
	28.1167	1.19	0.0103
	35.1333	1.18	0.00964
	45.2333	1.17	0.0101
	50.3667	1.19	0.0103
	55.4833	1.21	0.0104
	60.6167	1.21	0.0105
	65.75	1.21	0.0105
	70.8833	1.2	0.0105
	73.2	1.14	0.0112
	75.1667	1.14	0.0145
	80.3	1.13	0.0149
	85.4167	1.13	0.015
	90.55	1.15	0.0133
	95.6833	1.15	0.0134
	100.817	1.15	0.0137
	105.933	1.15	0.0138
	111.067	1.15	0.0139
	116.2	1.15	0.0142
	121.333	1.15	0.0143
	126.45	1.15	0.0143
	131.583	1.15	0.0143
	136.717	1.15	0.0144
	138.2	1.15	0.0144
	139.7	1.14	0.0153
	M AAT (pooled donors)
	Time (min)	Diffusion (10^-10 m-2 s-1)	SE
	0	1.14	0.0101
	1.48333	1.14	0.0104
	6.61667	1.14	0.0109
	11.75	1.14	0.0114
	16.8833	1.14	0.0115
	22	1.14	0.0113
	27.1333	1.14	0.0114
	32.2667	1.14	0.0115
	37.4	1.14	0.0115
	42.5333	1.14	0.0115
	47.65	1.14	0.0115
	52.7833	1.14	0.0115
	57.9167	1.14	0.0115
	63.05	1.15	0.0117
	68.1667	1.15	0.0117
	73.3	1.16	0.0117
	78.4333	1.16	0.0116
	83.5667	1.15	0.0117
	Z AAT (pooled donors)
	Time (min)	Diffusion (10^-10 m-2 s-1)	SE
	0	1.12	0.0108
	0.25	1.12	0.0112
	5.38333	1.12	0.0115
	15.45	1.11	0.0121
	20.4	1.11	0.0124
	26.1	1.1	0.0126
	31.2333	1.1	0.0126
	36.3667	1.1	0.0128
	41.5	1.1	0.0129
	47.5	1.11	0.0123
	52.5333	1.08	0.0125
	57.65	1.1	0.0127
	62.7833	1.11	0.0125
	67.9167	1.11	0.0126
	73.1333	1.11	0.013
	78.25	1.12	0.0126
	83.3833	1.11	0.0128
	88.5167	1.12	0.0127
	93.65	1.12	0.0129
	98.25	1.09	0.0166
	99.5833	1.13	0.0164
	104.867	1.13	0.0164
	110	1.13	0.0168
	115.133	1.12	0.0171
	120.267	1.13	0.0171
	125.4	1.13	0.017
	130.517	1.13	0.0171
	135.65	1.13	0.0167
	140.783	1.13	0.0169
	S AAT (single donor)
	Time (min)	Diffusion (10^-10 m-2 s-1)	SE
	0	1.14	0.00985
	5.31667	1.14	0.01
	5.58333	1.14	0.0102
	10.7167	1.14	0.0101
	15.8333	1.14	0.0101
	20.9667	1.14	0.0103
	26.5	1.13	0.0103
	31.6333	1.13	0.0104
	36.7667	1.14	0.0106
	41.8833	1.13	0.0105
	47.0167	1.13	0.0105
	52.15	1.13	0.0106
	57.2833	1.14	0.0107
	62.4	1.14	0.0106
	67.5333	1.15	0.0106
	72.6667	1.16	0.0101
	77.8	1.16	0.01
	78.05	1.16	0.0101
	83.1833	1.16	0.00997

## Sheet: Fig S3q
Figure S3q
	Stoichiometry of inhibition:
			pre NMR			post NMR
		M	0.8717	0.8699	0.8517	0.908	0.8912	0.858
		M pool	1.022	1.014	0.9949	1.203	1.111	1.093
		S	1.038	1.033	1.022	1.042	1.018	1.005
		Z	1.688	1.736	1.778	1.785	1.728	1.653
	M AAT (single source) pre NMR sample
		inhibtion normalised to no-inhibitor control
	[AAT]:[chymotrypsin]	#1	#2	#3
	0.85011	0.0678908	0.0555245	0.0383908
	0.63918	0.241242	0.227471	0.234995
	0.480587	0.404204	0.405239	0.379907
	0.361343	0.552911	0.516176	0.512166
	0.271687	0.650399	0.733684	0.603331
	0.204276	0.719618	0.711519	0.692873
	0.153591	0.775429	0.749244	0.74316
	0.115482	0.884513	0.784955	0.793338
	0	1	1	1
	M AAT (single source) post NMR (pre drug addition) sample
		inhibtion normalised to no-inhibitor control
	[AAT]:[chymotrypsin]	#1	#2	#3
	0.910332	0.0249087	0.0696251	0.00195859
	0.700256	0.238957	0.134047	0.135423
	0.538658	0.422783	0.30482	0.303441
	0.414352	0.366822	0.527161	0.519726
	0.318733	0.594819	0.563581	0.501539
	0.245179	0.671704	0.652793	0.623811
	0.188599	0.744437	0.718286	0.667879
	0.145076	0.797077	0.752104	0.716424
	0	1	1	1
	M AAT (pooled source) pre NMR sample
		inhibtion normalised to no-inhibitor control
	[AAT]:[chymotrypsin]	#1	#2	#3
	1.13065	-0.00127388	-0.00420673	-0.0216359
	0.85011	0.121019	0.104567	0.113457
	0.63918	0.282166	0.277043	0.255937
	0.480587	0.435032	0.429086	0.374142
	0.361343	0.547771	0.53726	0.494987
	0.271687	0.624204	0.560697	0.572559
	0.204276	0.719745	0.714543	0.643272
	0.153591	0.77707	0.74399	0.719261
	0.115482	0.828025	0.792668	0.76095
	0	1	1	1
	M AAT (pooled source) post NMR sample
		inhibtion normalised to no-inhibitor control
	[AAT]:[chymotrypsin]	#1	#2	#3
	1.18343	0.0560911	0.00145757	-0.0108303
	0.910332	0.227035	0.146798	0.145808
	0.700256	0.368134	0.310984	0.284497
	0.538658	0.522007	0.449557	0.434015
	0.414352	0.617931	0.554399	0.54643
	0.318733	0.694925	0.628423	0.611011
	0.245179	0.794681	0.715148	0.708985
	0.188599	0.81152	0.747319	0.746691
	0	1	1	1
	S AAT (single source) pre NMR sample
		inhibtion normalised to no-inhibitor control
	[AAT]:[chymotrypsin]	#1	#2	#3
	1.18343	-0.00232481	-0.00455911	-0.013769
	0.910332	0.0493745	0.0533624	0.044216
	0.700256	0.223846	0.226401	0.225928
	0.538658	0.395771	0.374987	0.351595
	0.414352	0.516661	0.479018	0.473286
	0.318733	0.643419	0.588229	0.572094
	0.245179	0.704749	0.684178	0.64695
	0.188599	0.776375	0.736608	0.715796
	0.145076	0.811137	0.781059	0.768641
	0	1	1	1
	S AAT (single source) post NMR sample
		inhibtion normalised to no-inhibitor control
	[AAT]:[chymotrypsin]	#1	#2	#3
	1.18343	0.00110254	0.00247525	0
	0.910332	0.0396913	0.0133663	0.00185529
	0.700256	0.236494	0.208416	0.171614
	0.538658	0.422271	0.386634	0.390074
	0.414352	0.546858	0.480693	0.461967
	0.318733	0.65656	0.593564	0.571429
	0.245179	0.789967	0.688614	0.660019
	0.188599	0.810364	0.739604	0.707792
	0.145076	0.858875	0.820792	0.782931
	0	1	1	1
	Z AAT (pooled source) pre NMR sample
		inhibtion normalised to no-inhibitor control
	[AAT]:[chymotrypsin]	#1	#2	#3
	1.50376	0.139261	0.175593	0.163027
	1.13065	0.0804008	0.2738	0.318162
	0.85011	0.814903	0.534529	0.553513
	0.63918	0.62129	0.570388	0.561622
	0.480587	0.677145	0.686524	0.673189
	0.361343	0.796619	0.777791	0.757513
	0.271687	0.805761	0.814112	0.794703
	0.204276	0.875642	0.84546	0.830703
	0.153591	0.895429	0.889994	0.874595
	0.115482	0.929868	0.899942	0.861189
	0	1	1	1
	Z AAT (pooled source) post NMR (pre drug addition) sample
		inhibtion normalised to no-inhibitor control
	[AAT]:[chymotrypsin]	#1	#2	#3
	1.50376	0.159096	0.131684	0.0849904
	1.13065	0.330197	0.309657	0.300574
	0.85011	0.601017	0.530726	0.523614
	0.63918	0.564677	0.573623	0.531166
	0.480587	0.704521	0.649242	0.612524
	0.361343	0.764331	0.721768	0.713289
	0.271687	0.788882	0.782622	0.747514
	0.204276	0.87573	0.822127	0.795602
	0.153591	0.897686	0.852753	0.842639
	0.115482	0.920831	0.867917	0.891587
	0	1	1	1

## Sheet: Fig S9a,b
Figure S9a,b
	Residue	Number	Spin system	delta delta ppm (Ex vivo M - recombinant)	relative I (rec/MAPO)	Error for I
	I	26	CD1	0.0433539	1.54745	0.448468
	I	26	CG2	0.0145344	1.46971	0.157284
	L	30	CD2	0.0118849	1.28945	0.0458543
	L	37	CD1	0.0265377	1.01551	0.0357183
	L	37	CD2	0.0585683	0.92106	0.031426
	L	41	CD1	0.0443741	0.925583	0.0502084
	L	41	CD2	0.00596343	0.830853	0.0504751
	A	42	CB	0.0308058	1.18354	0.0642157
	I	50	CD1	0.0354551	1.69407	0.167821
	I	50	CG2	0.0360867	0.690578	0.0236707
	V	55	CG1	0.0276586	1.48715	0.0852357
	V	55	CG2	0.0156285	1.20027	0.052094
	I	57	CD1	0.00364005	1.71246	0.309343
	I	57	CG2	0.00610328	1.38943	0.116362
	A	60	CB	0.00223607	1.67663	0.185767
	M	63	CE	0.0065	1.94224	0.145437
	L	64	CD2	0.0122066	1.26728	0.165159
	L	66	CD2	0.0140912	1.7716	0.10594
	A	70	CB	0.00364005	1.10224	0.0496356
	I	76	CD1	0.0217615	1.79417	0.204922
	I	76	CG2	0.0132689	2.01139	0.248724
	L	80	CD2	0.00863496	1.62135	0.15402
	L	84	CD1	0.0122984	1.25739	0.0301564
	L	84	CD2	0.0399508	1.56782	0.0567266
	I	87	CD1	0.0186832	1.16861	0.0796542
	I	87	CG2	0.0603738	1.27307	0.0758116
	A	90	CB	0.00492443	1.28933	0.0459877
	I	92	CD1	0.0466483	1.6884	0.351586
	I	92	CG2	0.0308585	1.56973	0.257025
	L	100	CD2	0.0247601	1.48372	0.061701
	L	110	CD1	0.00223607	2.53062	0.173407
	L	118	CD1	0.0341989	0.94199	0.0173266
	L	118	CD2	0.0138947	1.14888	0.0291298
	L	120	CD2	0.0045	1.07339	0.0555642
	L	124	CD2	0.005	0.919216	0.0362909
	V	134	CG1	0.00412311	1.33349	0.139478
	V	134	CG2	0.009	1.18282	0.194325
	L	137	CD1	0.012612	1.46696	0.0497378
	V	145	CG1	0.00831039	0.514567	0.0130816
	V	145	CG2	0.0170018	0.846235	0.0214323
	A	153	CB	0.0065622	1.73659	0.150511
	I	157	CD1	0.00905539	1.23365	0.150343
	I	157	CG2	0.00111803	1.14639	0.133859
	V	161	CG1	0.0093039	1.06378	0.0887472
	V	161	CG2	0.00436606	1.2305	0.115774
	I	169	CD1	0.00475	1.1753	0.0946485
	I	169	CG2	0.00794119	1.25218	0.122122
	V	170	CG2	0.00972433	1.0222	0.0204602
	L	172	CD2	0.00625	0.92737	0.0242621
	V	181	CG2	0.00855862	0.679385	0.0297082
	A	183	CB	0.0177553	1.15992	0.0417254
	V	185	CG2	0.00316228	0.902396	0.0522349
	I	188	CG2	0.0392938	1.92644	0.392102
	V	200	CG1	0.0030104	1.09808	0.0136837
	V	210	CG1	0.0106301	1.60345	0.0670166
	V	210	CG2	0.04478	1.46866	0.052657
	V	213	CG2	0.0306686	2.71675	0.0963425
	V	216	CG2	0.00561805	1.69928	0.12697
	V	218	CG2	0.00632456	1.3056	0.0298093
	M	220	CE	0.00675	1.84478	0.140684
	M	221	CE	0.0330047	2.76166	0.242432
	L	224	CD1	0.00583631	0.904136	0.0132407
	L	224	CD2	0.00806226	1.01627	0.0112618
	M	226	CE	0.00388104	2.08337	0.0488713
	I	229	CD1	0.00672681	1.00348	0.0955593
	I	229	CG2	0.0104672	1.20002	0.102617
	V	239	CG1	0.0585599	0.987656	0.124508
	V	239	CG2	0.00625	0.62581	0.0902833
	L	240	CD2	0.0132689	1.29893	0.179109
	L	241	CD2	0.0730565	1.64767	0.083078
	M	242	CE	0.0598503	1.49543	0.04261
	L	245	CD1	0.016869	1.10147	0.0220008
	L	245	CD2	0.0598415	1.15182	0.0319841
	A	250	CB	0.0850368	1.29138	0.126455
	I	251	CD1	0.0030104	0.829997	0.0802622
	I	251	CG2	0.0240832	0.799254	0.112459
	L	254	CD2	0.00863496	0.668055	0.063925
	L	260	CD1	0.0151348	1.15796	0.0606484
	L	267	CD1	0.0356406	0.866472	0.0458114
	L	267	CD2	0.0431023	1.1732	0.07811
	I	271	CD1	0.00206155	0.676554	0.0275091
	I	271	CG2	0.0030104	0.638976	0.0298927
	I	272	CD1	0.0429216	0.975624	0.0530356
	I	272	CG2	0.0529741	1.09173	0.0732147
	L	276	CD2	0.0302665	0.979539	0.038816
	A	284	CB	0.00934077	1.04426	0.0158645
	L	286	CD2	0.0161012	0.580671	0.0511023
	L	286	CD1	0.00831039	1.26592	0.124113
	L	288	CD1	0.0276586	1.10849	0.122503
	L	288	CD2	0.0386167	0.841833	0.0701864
	L	291	CD2	0.0683159	0.794824	0.0237099
	I	293	CD1	0.0280546	1.00476	0.062635
	I	293	CG2	0.0884537	0.599014	0.0254852
	L	299	CD1	0.0140357	1.79291	0.159736
	L	303	CD1	0.0109659	1.23212	0.108125
	L	303	CD2	0.00515388	1.64509	0.125234
	I	308	CD1	0.00364005	1.49861	0.164327
	I	308	CG2	0	1.38105	0.119118
	V	311	CG1	0.0112055	1.45579	0.158827
	A	316	CB	0.00946375	1.7338	0.213779
	L	318	CD1	0.0165605	1.49673	0.06301
	L	318	CD2	0.010198	1.38002	0.0860374
	V	321	CG1	0.0164012	1.47032	0.164223
	V	321	CG2	0.0318836	1.21676	0.180732
	A	325	CB	0.023771	1.25524	0.0612623
	L	327	CD1	0.0485908	0.877976	0.0231317
	L	329	CD1	0.0104433	1.41743	0.194925
	L	329	CD2	0.00412311	1.14231	0.0611263
	A	332	CB	0.00632949	1.58677	0.208468
	A	336	CB	0.0215	1.83411	0.231723
	L	338	CD2	0.0278399	0.943953	0.0560182
	I	340	CD1	0.0260876	1.41095	0.0846888
	I	340	CG2	0.0100499	1.43712	0.105328
	L	353	CD2	0.00292617	0.984546	0.0062533
	A	355	CB	0.00223607	0.956871	0.00940489
	I	356	CD1	0.00509902	0.947041	0.0140991
	I	356	CG2	0.00460977	1.14316	0.0146339
	I	360	CD1	0.0025	0.804095	0.0133042
	I	360	CG2	0.00360555	0.932783	0.0166555
	V	364	CG1	0.0332725	1.23981	0.136868
	V	364	CG2	0.061354	1.16125	0.163042
	V	371	CG1	0.0195464	1.37257	0.11422
	V	371	CG2	0.071007	1.82538	0.099291
	L	373	CD1	0.0190591	0.877852	0.0221777
	L	373	CD2	0.0206155	0.816275	0.0243848
	M	374	CE	0.0521087	0.917447	0.0392629
	I	375	CD1	0.0304839	0.772611	0.0427524
	I	375	CG2	0.0667533	1.65535	0.15795
	L	383	CD1	0.0384846	2.36219	0.202053
	L	383	CD2	0.0507962	1.96606	0.158816
	M	385	CE	0.0316475	1.11572	0.0632573
	V	388	CG1	0.0152828	1.39267	0.113429
	V	388	CG2	0.0448693	1.40106	0.0998578

## Sheet: Fig S9c
Figure S9c
	Residue	Number	Spin system	Data Height	DATA HEIGHT (AU)	S2TC	ERROR
	I	26	CD1	17258786	0.172588	16.7	0.86
	L	30	CD2	140959808	1.4096	9.24	0.2
	A	34	CB	37981184	0.379812	29.06	1.84
	L	37	CD2	147916896	1.47917	4.39	0.05
	L	41	CD2	83335488	0.833355	26.2	0.69
	A	42	CB	92510800	0.925108	30.8	0.51
	I	50	CD1	50449160	0.504492	20.73	0.44
	V	55	CG2	115622072	1.15622	13.83	0.4
	I	57	CD1	27663722	0.276637	28.56	1.62
	A	60	CB	45110296	0.451103	29.98	1.27
	M	63	CE	66675320	0.666753	13.53	0.51
	L	64	CD2	38472856	0.384729	13.22	0.35
	L	66	CD2	83544672	0.835447	25.24	0.57
	A	70	CB	111606800	1.11607	30.05	0.99
	I	76	CD1	43736996	0.43737	28.82	0.98
	L	80	CD2	52630164	0.526302	21.68	0.65
	L	84	CD2	138222512	1.38223	12.98	0.3
	A	90	CB	140538128	1.40538	27.94	1.07
	I	92	CD1	24000828	0.240008	26.51	0.9
	L	99	CD2	138048320	1.38048	10.38	0.26
	L	100	CD2	120330584	1.20331	14.62	0.19
	L	118	CD2	198067312	1.98067	6.46	0.17
	L	120	CD2	97140024	0.9714	12.73	0.19
	L	124	CD2	127838776	1.27839	10.54	0.18
	V	134	CG2	30552342	0.305523	28.17	0.83
	V	145	CG2	199774992	1.99775	4.25	0.14
	A	153	CB	57651720	0.576517	29.48	0.71
	V	161	CG2	53314444	0.533144	24.39	0.59
	I	169	CD1	62335580	0.623356	17.03	0.42
	V	170	CG2	251487200	2.51487	9.05	0.28
	L	172	CD2	192868928	1.92869	7.78	0.18
	V	181	CG2	116737464	1.16737	13.58	0.39
	A	183	CB	139581856	1.39582	25.45	0.82
	V	185	CG2	87237928	0.872379	12.68	0.48
	V	213	CG2	140571408	1.40571	12.75	0.48
	V	216	CG2	66883992	0.66884	22.69	0.58
	V	218	CG2	219511296	2.19511	7.56	0.15
	M	220	CE	65491644	0.654916	15.86	0.6
	M	221	CE	56783480	0.567835	25.1	0.69
	L	224	CD2	454306336	4.54306	6.61	0.19
	M	226	CE	212749792	2.1275	8.88	0.17
	I	229	CD1	52882404	0.528824	18.9	0.73
	L	240	CD2	36349312	0.363493	27.93	1.57
	L	241	CD2	99141432	0.991414	12.49	0.23
	M	242	CE	175603312	1.75603	8.22	0.05
	L	245	CD2	180844128	1.80844	12.6	0.36
	A	248	CB	140480592	1.40481	29.81	1
	A	250	CB	51189624	0.511896	27.92	1.12
	I	251	CD1	52355640	0.523556	24.08	0.77
	L	254	CD2	53392256	0.533923	29.06	0.62
	L	267	CD2	75401384	0.754014	13.62	0.46
	I	271	CD1	125570192	1.2557	13.95	0.14
	I	272	CD1	92700864	0.927009	7.95	0.11
	L	276	CD2	127155992	1.27156	15.16	0.37
	A	284	CB	331183904	3.31184	31.39	1.37
	L	286	CD2	58530820	0.585308	19.81	0.62
	L	288	CD2	60696964	0.60697	17.32	0.4
	L	291	CD2	169981008	1.69981	6.76	0.11
	I	293	CD1	80780728	0.807807	16.84	0.43
	L	303	CD2	65667052	0.656671	22.74	0.97
	I	308	CD1	45629912	0.456299	26.7	0.87
	A	316	CB	40524796	0.405248	28.05	0.98
	L	318	CD2	80329992	0.8033	14.12	0.43
	V	321	CG2	33777140	0.337771	30.9	1.03
	A	325	CB	102748968	1.02749	21.99	0.67
	L	329	CD2	93858960	0.93859	28.38	1.59
	A	332	CB	38062396	0.380624	27.88	1.15
	A	336	CB	39533016	0.39533	29.17	0.53
	L	338	CD2	84987232	0.849872	12.78	0.28
	I	340	CD1	83415600	0.834156	19.13	0.55
	L	353	CD2	793229376	7.93229	2.96	0.12
	A	355	CB	512955488	5.12955	9.94	0.42
	I	356	CD1	338743872	3.38744	5.22	0.12
	I	360	CD1	306333088	3.06333	8.3	0.3
	V	371	CG2	91825320	0.918253	27.25	1.07
	L	373	CD2	169575536	1.69576	6.03	0.3
	M	374	CE	117941172	1.17941	11.15	0.33
	I	375	CD1	91732360	0.917324	11.9	0.3
	L	383	CD2	61802688	0.618027	11.03	0.27
	M	385	CE	88623840	0.886238	20.27	0.7

## Sheet: Fig S12
Figure S12
	Residue	Number	Spin system	delta delta ppm (M-Z)	Z int / M int	Error for I
	I	26	CD1	0.037	1.63029	0.507208
	I	26	CG2	0.0158824	1.3251	0.15756
	L	30	CD2	0.0932875	0.970972	0.0414559
	A	34	CB	0.0817	3.30518	0.441654
	L	37	CD1	0.0428668	0.976149	0.0409745
	L	37	CD2	0.0431748	1.06929	0.0422827
	L	41	CD1	0.0612378	0.887228	0.0591663
	L	41	CD2	0.0315793	0.802516	0.0620603
	A	42	CB	0.0100125	1.05228	0.0668294
	I	50	CD1	0.0154293	1.09975	0.126539
	I	50	CG2	0.00125	3.01212	0.103132
	V	55	CG1	0.0121655	1.42849	0.0897082
	V	55	CG2	0.0112944	1.13668	0.0565817
	I	57	CD1	0.0275	1.43634	0.284396
	I	57	CG2	0.0088459	1.04997	0.10323
	A	60	CB	0.0388402	1.0223	0.134261
	M	63	CE	0.0186078	1.12324	0.0972519
	L	64	CD2	0.0666127	2.28223	0.307337
	L	66	CD2	0.0241156	1.96126	0.123277
	A	70	CB	0.00292617	1.13961	0.05873
	I	76	CD1	0.0132877	1.08065	0.144099
	I	76	CG2	0.0114045	1.38595	0.189273
	L	80	CD2	0.012855	1.04832	0.117153
	L	84	CD1	0.00704006	1.30213	0.034751
	L	84	CD2	0.0112944	1.28699	0.052081
	I	87	CD1	0.00680074	1.14816	0.089492
	I	87	CG2	0.0200141	1.13988	0.0778681
	A	90	CB	0.00390512	1.10426	0.045561
	I	92	CD1	0.0186028	1.47995	0.336037
	I	92	CG2	0.0321891	2.54748	0.428817
	L	99	CD2	0.0371618	1.34682	0.0540749
	L	100	CD2	0.045607	1.20543	0.0568443
	L	118	CD1	0.0266094	1.17544	0.0244684
	L	118	CD2	0.00625	1.24913	0.0355013
	L	120	CD2	0.002	0.962762	0.0598092
	V	134	CG1	0.00447214	1.1446	0.137284
	V	134	CG2	0.0378601	1.96356	0.337455
	L	137	CD1	0.00818917	1.20092	0.0462073
	L	137	CD2	0.0136015	1.19021	0.0465175
	V	145	CG1	0.014285	0.73219	0.0239988
	V	145	CG2	0.00375	0.729335	0.0245077
	A	153	CB	0.0156924	1.3512	0.129823
	I	157	CD1	0.0178885	1.0708	0.15211
	I	157	CG2	0.0320556	0.785081	0.118695
	V	161	CG1	0.0638715	0.757859	0.0829746
	V	161	CG2	0.0437157	1.08381	0.118465
	I	169	CG2	0.00704006	1.04889	0.119956
	V	170	CG2	0.0690887	1.0933	0.0252748
	L	172	CD2	0.0291247	0.703611	0.0248971
	V	181	CG2	0.0106301	0.898348	0.0475292
	V	185	CG2	0.0597599	1.10982	0.0736702
	I	188	CG2	0.0294034	1.26104	0.288781
	V	210	CG1	0.00721543	1.47355	0.0671727
	V	216	CG2	0.891836	0.576604	0.0312534
	M	220	CE	0.0524887	1.0713	0.095628
	L	224	CD1	0.00807775	0.861424	0.0156654
	M	226	CE	0.00608276	1.1395	0.0308071
	I	229	CD1	0.0668506	1.40027	0.145695
	I	229	CG2	0.035203	0.967689	0.0993476
	V	239	CG1	0.00265754	0.982803	0.147451
	V	239	CG2	0.01325	1.01444	0.169493
	L	240	CD2	0.107003	0.645362	0.126405
	L	241	CD1	0.0358199	1.32541	0.0466359
	L	241	CD2	0.056392	1.04472	0.0620388
	L	245	CD2	0.108665	0.521377	0.023151
	A	248	CB	0.192705	2.30306	0.0848783
	I	251	CD1	0.043382	0.674758	0.089736
	I	251	CG2	0.054864	0.708805	0.133799
	L	254	CD2	0.0207138	0.720459	0.0910874
	L	260	CD1	0.0432897	0.987904	0.0616816
	L	267	CD1	0.0371214	0.919491	0.0589127
	L	267	CD2	0.0676849	0.891635	0.0732288
	I	271	CD1	0.00784618	1.13688	0.0521059
	I	272	CD1	0.0517838	0.892551	0.0596026
	L	276	CD2	0.0131743	1.04634	0.0484242
	L	286	CD2	0.229941	0.821776	0.0896315
	L	286	CD1	0.119303	1.12455	0.126901
	L	288	CD1	0.169853	0.681294	0.103833
	L	288	CD2	0.109381	0.742935	0.0814936
	I	293	CD1	0.0194743	0.489356	0.0506291
	L	299	CD1	0.0295899	1.20672	0.122093
	L	303	CD1	0.0422404	1.20739	0.119815
	L	303	CD2	0.0140201	1.37263	0.115438
	I	308	CD1	0.00458939	1.02416	0.132903
	I	308	CG2	0.00612883	1.29729	0.124766
	V	311	CG1	0.035179	1.15266	0.144107
	A	316	CB	0.00225	1.21354	0.169663
	L	318	CD1	0.0030104	1.21184	0.0577871
	L	318	CD2	0.00916856	1.15909	0.0826438
	V	321	CG1	0.0113385	1.21978	0.154061
	V	321	CG2	0.0221374	0.954917	0.171054
	A	325	CB	0.0170165	1.01685	0.0587237
	L	329	CD1	0.0110454	2.41502	0.34226
	L	329	CD2	0.0756278	0.492743	0.0436817
	A	332	CB	0.0205183	1.08576	0.166153
	L	338	CD2	0.324925	0.525167	0.0494007
	I	340	CD1	0.161475	0.567015	0.0519227
	I	340	CG2	0.17057	1.24378	0.102608
	L	353	CD2	0.0107964	1.01307	0.00758674
	A	355	CB	0.00897566	0.90962	0.0109049
	I	356	CD1	0.00412311	1.13894	0.0193415
	I	360	CD1	0.00877852	0.97643	0.0191494
	V	364	CG1	0.0561477	0.981964	0.129617
	V	364	CG2	0.063327	1.49636	0.227613
	L	373	CD1	0.0820549	0.843345	0.0266457
	L	373	CD2	0.02502	0.860933	0.0318414
	M	374	CE	0.703162	0.401804	0.0326124
	I	375	CD1	0.0643604	0.784275	0.0556188
	I	375	CG2	0.0244182	1.29333	0.137951
	L	383	CD1	0.0643472	1.43432	0.134768
	L	383	CD2	0.0559732	1.22855	0.112313
	V	388	CG1	0.0466268	0.878221	0.0889358
	V	388	CG2	0.109895	1.18731	0.0962377

## Sheet: Fig S13
Figure S13
	Residue	Number	Spin system	delta delta ppm (M-S)	S int / M int	Error for I
	I	26	CD1	0.0322064	0.843904	0.399
	I	26	CG2	0.0242074	0.938086	0.154
	L	30	CD2	0.0475105	0.896439	0.05
	A	34	CB	0.153843	1.34724	0.228
	L	37	CD1	0.0581813	0.733454	0.0459
	L	37	CD2	0.184598	0.865959	0.047
	L	41	CD2	0.0821831	0.827193	0.0821
	A	42	CB	0.103294	1.03098	0.081
	I	50	CD1	0.139517	1.49444	0.183
	I	50	CG2	0.00693271	1.98656	0.0759
	V	55	CG1	0.0398529	1.02163	0.0855
	V	55	CG2	0.00223607	0.982819	0.0634
	I	57	CD1	0.0148661	0.851106	0.25
	I	57	CG2	0.0186011	0.764358	0.111
	A	60	CB	0.00604669	0.886044	0.156
	M	63	CE	0.0005	0.925002	0.107
	L	64	CD2	0.0143178	1.00936	0.193
	L	66	CD2	0.0109573	0.837147	0.0822
	A	70	CB	0.005	0.846507	0.0618
	I	76	CD1	0.0250012	1.00228	0.169
	I	76	CG2	0.00648556	1.13067	0.194
	L	80	CD2	0.0371652	0.874052	0.133
	L	84	CD1	0.0125723	0.801833	0.0324
	L	84	CD2	0.0140801	0.994922	0.0533
	I	87	CD1	0.016464	0.916823	0.0966
	I	87	CG2	0.0137682	0.954222	0.086
	A	90	CB	0.00419076	0.912573	0.0506
	I	92	CD1	0.0290528	1.12369	0.326
	I	92	CG2	0.0360312	1.22396	0.268
	L	99	CD2	0.0241506	1.12079	0.0566
	L	100	CD2	0.014162	1.1172	0.0648
	L	110	CD2	0.0152069	1.35641	0.0791
	L	118	CD1	0.0145344	0.867912	0.0254
	L	118	CD2	0.0199249	0.943481	0.0364
	L	120	CD2	0.0090312	0.844476	0.071
	L	124	CD1	0.011	1.07498	0.0655
	L	124	CD2	0.0296743	1.11094	0.0608
	V	134	CG1	0.00075	0.733743	0.137
	V	134	CG2	0.0256759	0.835815	0.225
	L	137	CD1	0.0133627	0.891779	0.0477
	L	137	CD2	0.00509902	0.976551	0.0502
	A	142	CB	0.0121758	0.97399	0.0272
	V	145	CG1	0.00375	1.12724	0.0383
	V	145	CG2	0.00515388	1.02315	0.0374
	A	153	CB	0.010152	0.959371	0.126
	I	157	CD1	0.00660019	0.802247	0.164
	I	157	CG2	0.00761577	0.896464	0.164
	V	161	CG1	0.00538516	0.950359	0.12
	V	161	CG2	0.014109	1.09139	0.145
	I	169	CD1	0.0134629	1.09482	0.124
	I	169	CG2	0.013537	0.851283	0.134
	V	170	CG2	0.0155423	0.905536	0.0282
	L	172	CD2	0.014885	0.898317	0.0366
	V	181	CG2	0.00704006	0.958357	0.0621
	V	185	CG2	0.00955249	1.0044	0.0849
	I	188	CD1	0.0250799	0.978812	0.147
	I	188	CG2	0.0263356	0.839095	0.28
	V	200	CG1	0.00340037	0.877658	0.0173
	V	210	CG1	0.019851	0.713553	0.0545
	V	213	CG2	0.01625	1.74671	0.073
	V	216	CG2	0.0187883	0.924894	0.107
	V	218	CG2	0.0180278	0.783211	0.0306
	M	220	CE	0.0126516	0.918891	0.109
	M	221	CE	0.0181125	0.959178	0.128
	L	224	CD1	0.00458939	0.914116	0.0206
	L	224	CD2	0.00996243	0.846199	0.0152
	M	226	CE	0.00583095	0.924224	0.0336
	I	229	CD1	0.00813941	0.890584	0.133
	I	229	CG2	0.00782624	0.882852	0.119
	V	239	CG1	0.0329735	0.944669	0.18
	V	239	CG2	0.0304631	1.01539	0.209
	L	240	CD2	0.0265754	0.972548	0.201
	L	241	CD1	0.025807	0.96068	0.0459
	L	241	CD2	0.00707107	0.816833	0.0687
	M	242	CE	0.00921954	0.898919	0.0402
	L	245	CD1	0.00403113	0.784046	0.0267
	L	245	CD2	0.00831038	0.845652	0.0381
	A	248	CB	0.194076	1.97522	0.0801
	A	250	CB	0.0172409	0.942084	0.141
	I	251	CD1	0.0108195	0.896413	0.135
	I	251	CG2	0.0667912	1.11283	0.216
	L	254	CD2	0.0423232	1.06024	0.142
	L	260	CD1	0.140919	1.30077	0.0884
	L	267	CD1	0.0681781	0.766819	0.0697
	L	267	CD2	0.130921	1.02209	0.099
	I	271	CD1	0.065085	0.993056	0.0587
	I	271	CG2	0.00390513	0.855351	0.0633
	I	272	CD1	0.0422973	1.02957	0.0808
	I	272	CG2	0.0362491	0.870272	0.093
	L	276	CD2	0.0170165	0.993015	0.0579
	A	284	CB	0.00707107	0.980881	0.0221
	L	286	CD2	0.00424264	0.835285	0.117
	L	286	CD1	0.0207183	0.910311	0.139
	L	288	CD1	0.00180278	1.02993	0.165
	L	288	CD2	0.046306	0.982321	0.121
	L	291	CD2	0.0244349	0.930562	0.0421
	I	293	CD1	0.0243323	0.907987	0.0878
	I	293	CG2	0.113523	0.871599	0.0577
	L	299	CD1	0.0072111	1.53614	0.168
	L	303	CD1	0.0131743	0.906502	0.124
	L	303	CD2	0.00515388	1.23149	0.125
	I	308	CD1	0.0246183	1.06258	0.167
	I	308	CG2	0.0108167	0.729132	0.113
	V	311	CG1	0.0199249	0.874313	0.152
	A	316	CB	0.0108167	0.986881	0.181
	L	318	CD1	0.0242706	1.18769	0.0677
	L	318	CD2	0.00743303	0.796525	0.084
	V	321	CG1	0.00742041	0.843545	0.154
	V	321	CG2	0.00612883	0.80506	0.201
	A	325	CB	0.0118849	1.06503	0.0741
	L	327	CD1	0.0276586	0.77244	0.0348
	L	329	CD1	0.00419076	0.979405	0.201
	L	329	CD2	0.0133417	0.837625	0.0732
	A	332	CB	0.00784618	0.913015	0.187
	A	336	CB	0.0247386	1.01592	0.188
	L	338	CD2	0.00531507	1.03833	0.0885
	I	340	CD1	0.022684	0.939684	0.0862
	I	340	CG2	0.0145624	0.821958	0.0999
	L	353	CD2	0.00604669	0.873893	0.0088
	A	355	CB	0.00531507	0.864266	0.0136
	I	356	CD1	0.00471699	0.944495	0.0213
	I	356	CG2	0.00620987	0.970978	0.0186
	I	360	CD1	0.0060208	0.892743	0.023
	I	360	CG2	0.0075208	0.971176	0.0258
	V	364	CG1	0.0296015	0.957272	0.16
	V	364	CG2	0.0172047	1.21782	0.228
	V	371	CG1	0.012659	1.26992	0.139
	V	371	CG2	0.0302324	0.835951	0.0748
	L	373	CD1	0.0592922	1.09849	0.0386
	L	373	CD2	0.117754	1.12688	0.0462
	M	374	CE	0.0570597	0.820663	0.0578
	I	375	CD1	0.164115	0.631111	0.0687
	I	375	CG2	0.0337648	1.09972	0.148
	L	383	CD1	0.010152	1.49776	0.159
	L	383	CD2	0.0134536	1.53553	0.152
	M	385	CE	0.0431654	0.874351	0.0788
	V	388	CG1	0.00938416	0.927061	0.116
	V	388	CG2	0.0629682	0.865478	0.099

[truncated: 1 more sheets: Fig S15]
